# Supplementary material for: Development of Broad-Range Microbial Minimal Culture Medium for Lanthanide Studies
Source: Microorganisms. 2024 Jul 26;12(8):1531. doi: 10.3390/microorganisms12081531 (PMC11356471; doi:10.3390/microorganisms12081531)
Supplement: Supplementary file 1 [file microorganisms-12-01531-s001.zip]

Archive with 1 entries (1 files):
- microorganisms-3103836-supplementary.pdf
